# Supplementary material for: In Vivo Antiphytoviral and Aphid Repellency Activity of Essential Oils and Hydrosols from Mentha suaveolens and Foeniculum vulgare to Control Zucchini Yellow Mosaic Virus and Its Vector Aphis gossypii
Source: Plants (Basel). 2023 Feb 28;12(5):1078. doi: 10.3390/plants12051078 (PMC10005592; doi:10.3390/plants12051078)
Supplement: Supplementary file 1 [file plants-12-01078-s001.zip]

Archive with 1 entries (1 files):
- plants-2222283-supplementary.pdf
